# Supplementary material for: Intravenous catheter-related adverse events exceed drug-related adverse events in outpatient parenteral antimicrobial therapy
Source: J Antimicrob Chemother. 2018 Nov 20;74(3):787–90. doi: 10.1093/jac/dky474 (PMC6376853; doi:10.1093/jac/dky474)
Supplement: Supplementary Data [file dky474_supplementary_data.xlsx]

## Sheet: Table S1 - OPAT rejection
Supplementary data
Table S1: Reasons for OPAT rejection
Reasons for patient not being accepted into OPAT service	Number of patients
Oral option available	120
Patient not suitable for OPAT care	66
OPAT care not indicated	38
OPAT care provided by another service	8
OPAT care not available for patient	5
No information provided	6
	243

## Sheet: Table S2 - Indication+duration
Table S2: Indications for and duration of OPAT care
Indication for OPAT	Number of episodes	Median OPAT duration (IQR)
Skin and soft tissue infections	176	3 (1 - 5)
Bone and joint infections	137	17 (11 - 31)
Urinary tract infections	71	5 (3 - 7.5)
Bacteraemia	44	5.5 (3 - 10)
Lung infections	43	12 (6.5 - 14)
Central nervous system infections	22	13 (4.25 - 26.75)
Other	20	6.5 (1.75 - 17.5)
Endovascular infections	18	18.5 (8.25 - 35.75)
Intraabdominal infections	13	8 (5 - 12)

## Sheet: Table S3 - Antimicrobials used
Table S3: Antimicrobial drugs used
Antimicrobial drugs	Cumulative number of OPAT days
Ceftriaxone	2659
Teicoplanin	1429
Ertapenem	1090
Daptomycin	483
Meropenem	471
Ceftazidime	414
Ambisome	315
Piperacillin Tazobactam	279
Ceftolozane 1g + Tazobactam 0.5g	151
Caspofungin	108
Fluconazole	68
Amikacin	54
Aciclovir	49
Tigecycline	44
Amoxicillin	25
Vancomycin	17
Ciprofloxacin	13
Co-Amoxiclav	12
Linezolid	7
Co-Trimoxazole	6
Gentamicin	6
Cefuroxime	5
Metronidazole	2
Clindamycin	1

## Sheet: Table S4 - IV catheters used
Table S4: IV catheters used
IV catheter type	Cumulative number of OPAT days
Radiologically guided midline	3034
Non-radiologically guided midline	1479
PICC	1029
Peripheral cannula	949
Hickman	167
Portacath	73

## Sheet: Table S5 - Drug AEs
Table S5: Antimicrobial drug-related adverse events
Adverse Event	Frequency
Rash	8
Other	2
Nausea / Vomiting	1
Renal Dysfunction	1
Catheter-related sepsis	1

## Sheet: Table S6 - Catheter AEs
Table S6: IV catheter-related adverse events
Complication	Frequency
Extravasartion	13
Blocked	8
Displaced	8
Phlebitis	6
Thromboembolism	3
Leaking	1

## Sheet: Table S7 - Methods of OPAT
Table S7: Method of OPAT administration
Method	Number of episodes of OPAT care
Nurse-led administration	488
Self-admininistration	30
Mixed administration	20
